# Supplementary material for: Gallium-Indium-Tin Eutectic as a Self-Healing Room-Temperature Liquid Metal Anode for High-Capacity Lithium-Ion Batteries
Source: Materials (Basel). 2021 Dec 27;15(1):168. doi: 10.3390/ma15010168 (PMC8746264; doi:10.3390/ma15010168)
Supplement: Supplementary file 1 [file materials-15-00168-s001.zip]

Archive with 1 entries (1 files):
- materials-1492593-supplementary.pdf
